# Supplementary material for: Cerebrospinal Fluid Proteome Alterations Associated with Neuropsychiatric Symptoms in Cognitive Decline and Alzheimer’s Disease
Source: Cells. 2022 Mar 18;11(6):1030. doi: 10.3390/cells11061030 (PMC8947516; doi:10.3390/cells11061030)
Supplement: Supplementary file 1 [file cells-11-01030-s001.zip]

Archive with 1 entries (1 files):
- cells-1629435-supplementary.pdf
